# Supplementary material for: Uniportal Video-Assisted Thoracoscopic Segmentectomy for Early-Stage Non-Small Cell Lung Cancer: Overview, Indications, and Techniques
Source: Cancers (Basel). 2024 Jun 26;16(13):2343. doi: 10.3390/cancers16132343 (PMC11240445; doi:10.3390/cancers16132343)
Supplement: Supplementary file 1 [file cancers-16-02343-s001.zip]

Archive with 1 entries (1 files):
- cancers-3037405 supplementary materials.pdf
